# Supplementary material for: A novel SNP in NKX1-2 gene is associated with carcass traits in Dezhou donkey
Source: BMC Genom Data. 2023 Aug 7;24:41. doi: 10.1186/s12863-023-01145-2 (PMC10408065; doi:10.1186/s12863-023-01145-2)
Supplement: Supplementary file 1 — Supplementary Material 1 [file 12863_2023_1145_MOESM1_ESM.xlsx]

## Sheet: Table S1
Table S1 NKX1-2 gene targeting sequencing results
Chrom	Start	End	Ref	Alt	Structure_type	Structure_gene	Function_type	Function_gene
Chr02	54702426	54702426	G	T	upstream	EAS0020587_NKX1-2(dist=49)	-	-
Chr02	54702572	54702572	G	T	exonic	EAS0020587_NKX1-2	nonsynonymous SNV	EAS0020587_NKX1-2:EAS0020587_NKX1-2:exon1:c.G98T:p.R33L,
Chr02	54702897	54702897	C	T	intronic	EAS0020587_NKX1-2	-	-
Chr02	54703295	54703295	T	A	intronic	EAS0020587_NKX1-2	-	-
Chr02	54703391	54703391	T	C	intronic	EAS0020587_NKX1-2	-	-
Chr02	54703397	54703397	C	T	intronic	EAS0020587_NKX1-2	-	-
Chr02	54703422	54703422	A	C	intronic	EAS0020587_NKX1-2	-	-
Chr02	54703540	54703540	C	T	intronic	EAS0020587_NKX1-2	-	-
Chr02	54703561	54703561	G	T	intronic	EAS0020587_NKX1-2	-	-
Chr02	54703613	54703613	C	A	intronic	EAS0020587_NKX1-2	-	-
Chr02	54704041	54704041	C	T	intronic	EAS0020587_NKX1-2	-	-
Chr02	54704421	54704421	G	G	exonic	EAS0020587_NKX1-2	synonymous SNV	EAS0020587_NKX1-2:EAS0020587_NKX1-2:exon2:c.G369G:p.A123A,
Chr02	54704430	54704430	G	A	exonic	EAS0020587_NKX1-2	synonymous SNV	EAS0020587_NKX1-2:EAS0020587_NKX1-2:exon2:c.G378A:p.A126A,
Chr02	54704475	54704475	G	G	exonic	EAS0020587_NKX1-2	synonymous SNV	EAS0020587_NKX1-2:EAS0020587_NKX1-2:exon2:c.G423G:p.S141S,
Chr02	54704490	54704490	G	G	exonic	EAS0020587_NKX1-2	synonymous SNV	EAS0020587_NKX1-2:EAS0020587_NKX1-2:exon2:c.G438G:p.R146R,
Chr02	54704506	54704506	A	G	exonic	EAS0020587_NKX1-2	nonsynonymous SNV	EAS0020587_NKX1-2:EAS0020587_NKX1-2:exon2:c.A454G:p.T152A,
Chr02	54704516	54704516	G	G	exonic	EAS0020587_NKX1-2	synonymous SNV	EAS0020587_NKX1-2:EAS0020587_NKX1-2:exon2:c.G464G:p.S155S,
Chr02	54704535	54704535	T	C	exonic	EAS0020587_NKX1-2	synonymous SNV	EAS0020587_NKX1-2:EAS0020587_NKX1-2:exon2:c.T483C:p.R161R,
Chr02	54704572	54704572	C	T	exonic	EAS0020587_NKX1-2	synonymous SNV	EAS0020587_NKX1-2:EAS0020587_NKX1-2:exon2:c.C520T:p.L174L,
Chr02	54704607	54704607	G	A	exonic	EAS0020587_NKX1-2	synonymous SNV	EAS0020587_NKX1-2:EAS0020587_NKX1-2:exon2:c.G555A:p.S185S,
Chr02	54704637	54704637	G	T	exonic	EAS0020587_NKX1-2	synonymous SNV	EAS0020587_NKX1-2:EAS0020587_NKX1-2:exon2:c.G585T:p.S195S,
Chr02	54704649	54704649	T	T	exonic	EAS0020587_NKX1-2	synonymous SNV	EAS0020587_NKX1-2:EAS0020587_NKX1-2:exon2:c.T597T:p.T199T,
Chr02	54704679	54704679	C	T	exonic	EAS0020587_NKX1-2	synonymous SNV	EAS0020587_NKX1-2:EAS0020587_NKX1-2:exon2:c.C627T:p.N209N,
Chr02	54704691	54704691	A	G	exonic	EAS0020587_NKX1-2	synonymous SNV	EAS0020587_NKX1-2:EAS0020587_NKX1-2:exon2:c.A639G:p.K213K,
Chr02	54704727	54704727	G	T	exonic	EAS0020587_NKX1-2	synonymous SNV	EAS0020587_NKX1-2:EAS0020587_NKX1-2:exon2:c.G675T:p.A225A,
Chr02	54704865	54704865	C	T	exonic	EAS0020587_NKX1-2	synonymous SNV	EAS0020587_NKX1-2:EAS0020587_NKX1-2:exon2:c.C813T:p.A271A,
Chr02	54704925	54704925	A	G	exonic	EAS0020587_NKX1-2	synonymous SNV	EAS0020587_NKX1-2:EAS0020587_NKX1-2:exon2:c.A873G:p.G291G,
Chr02	54704969	54704969	A	G	downstream	EAS0020587_NKX1-2(dist=5)	-	-
Chr02	54704998	54704998	T	A	downstream	EAS0020587_NKX1-2(dist=34)	-	-
Chr02	54705055	54705055	G	T	downstream	EAS0020587_NKX1-2(dist=91)	-	-
Chr02	54705185	54705185	C	T	downstream	EAS0020587_NKX1-2(dist=221)	-	-
Chr02	54705220	54705220	G	A	downstream	EAS0020587_NKX1-2(dist=256)	-	-

## Sheet: Table titles
Table S1	NKX1-2 gene targeting sequencing results
